# Supplementary material for: Urinary Antibiotics and Dietary Determinants in Adults in Xinjiang, West China
Source: Nutrients. 2022 Nov 10;14(22):4748. doi: 10.3390/nu14224748 (PMC9692989; doi:10.3390/nu14224748)
Supplement: Supplementary file 1 [file nutrients-14-04748-s001.zip]

Archive with 1 entries (1 files):
- nutrients-1981167-supplementary.pdf
